# Supplementary material for: Modeling the Layer-by-Layer Growth of HKUST-1 Metal-Organic Framework Thin Films
Source: Nanomaterials (Basel). 2021 Jun 22;11(7):1631. doi: 10.3390/nano11071631 (PMC8304807; doi:10.3390/nano11071631)
Supplement: Supplementary file 1 [file nanomaterials-11-01631-s001.zip]

Archive with 1 entries (1 files):
- nanomaterials-1252484-supplementary.pdf
